# Supplementary material for: Evaluation on the implementation effect of public participation in the decision-making of NIMBY facilities
Source: PLoS One. 2022 Feb 18;17(2):e0263842. doi: 10.1371/journal.pone.0263842 (PMC8856540; doi:10.1371/journal.pone.0263842)
Supplement: S1 Data — (XLSX) [file pone.0263842.s001.xlsx]

## Sheet: DEMATEL
The average data
	C1	C2	C3	C4	C5	C6	C7	C8	C9	C10	C11	C12	C13	C14	C15	C16
C1	0	2	1.7	3	0	2.5	1.7	2	2	1.2	3	1	1	1	2.4	2
C2	0.5	0	1	1.5	1	3	1.5	1.5	1.5	1.5	2	1	1	0	3	2.5
C3	0.7	1.8	0	2	1.2	2.2	2.1	1	1.6	1.7	2.1	1	1	1	2.5	2.3
C4	1	2	0	0	0.5	0	1.5	2.7	1	3	2.8	0	0	0.5	3	2
C5	0.2	1.5	1	1.5	0	2	1.1	1	0	1.6	1.9	1	0.6	0.3	2.1	1
C6	1	2	1.5	0	1	0	1.9	0.9	0.9	1.8	3	0	1	1	3.4	1.1
C7	0.7	1	1.2	1.1	1	1.2	0	2	1.7	2	1	2	1.5	1	1	0.5
C8	1.5	1.1	1.4	1.5	0	1	1	0	2	1.5	1.5	1	1	0.8	2.3	3
C9	1	1.04	2	0	1	0	1.5	2	0	1.1	2	1	1	1	2.9	2.7
C10	0.8	1.2	1	1	1	0	1.2	1	2.5	1	1.5	0.8	0.6	1	1.5	2
C11	0	1	1.7	2	1.3	2	2	2	1	1	0	1	1	0	0	2.5
C12	1	0.7	1.8	3	1.1	3	1.8	0	1	0.9	3	0	2	1	2.5	2
C13	1	0	1.3	3	0	2	1.4	0	1	0.8	2	3	0	1	2.2	1.5
C14	0.2	0.7	1.8	2	0	2	1	0	0.5	0	2	2	2	0	1.7	2
C15	0.2	1.8	1	1	2	0	2	0.6	0	1.5	0	0	0	0	0	2.2
C16	1	1.5	1.8	2	0	1.3	2.5	2.1	1.7	1.9	1.6	1	2	1	2.6	0

## Sheet: S3
4	5	4	4	4	3	4	3	4	3	3	3	3	3	3	4
4	4	4	4	4	3	4	3	4	3	3	3	3	3	4	4
3	3	3	3	3	3	5	4	5	2	4	3	3	3	3	3
3	3	3	3	3	2	3	3	4	3	3	2	2	2	3	3
3	4	3	3	4	3	5	3	5	3	4	3	2	3	4	4
3	3	3	3	3	3	3	3	4	2	3	4	4	4	3	3
4	5	3	3	4	3	4	4	4	3	4	3	3	3	4	4
3	3	3	3	3	3	3	3	3	3	3	5	3	3	3	3
3	4	2	2	4	2	4	4	4	4	4	3	3	3	4	4
4	3	3	3	3	3	4	3	5	2	2	2	4	2	5	5
3	5	5	5	4	3	4	3	4	3	3	3	3	2	4	3
4	4	4	4	4	4	4	3	4	3	3	3	3	3	4	4
1	3	3	3	3	2	3	3	3	3	3	3	4	3	3	3
4	4	4	4	4	3	5	4	4	4	4	2	3	1	2	3
3	3	3	3	3	3	3	3	3	3	3	3	4	3	3	3
3	3	3	3	3	3	4	3	3	3	3	3	3	3	3	3
4	4	3	3	3	3	4	4	4	3	3	4	3	3	3	3
4	4	4	4	4	3	5	5	5	4	4	4	4	4	4	4
3	3	3	2	3	1	3	3	3	3	3	3	3	3	3	3
3	4	3	3	4	3	4	3	4	3	4	3	3	3	4	4
4	1	4	4	4	3	3	3	3	2	3	3	4	3	3	3
3	5	3	3	3	2	3	3	4	3	4	3	3	3	3	1
4	4	4	4	4	3	5	3	5	3	4	3	2	2	4	4
3	3	3	3	3	3	4	4	4	3	3	4	5	3	3	3
3	4	4	4	4	3	5	4	5	4	4	3	3	3	4	4
5	5	5	3	3	2	4	3	4	3	3	3	3	3	3	3
3	3	3	3	3	3	4	3	4	2	4	2	2	2	3	3
3	3	2	4	4	2	5	5	5	3	5	3	3	3	4	5
4	4	3	3	4	3	4	4	4	3	4	2	1	2	4	4
3	3	3	3	3	3	5	3	3	3	3	3	3	3	3	3
2	3	3	3	3	2	3	3	2	2	2	3	3	3	3	3
5	4	4	4	4	3	4	3	4	3	4	2	2	2	3	3
2	3	4	4	4	3	4	3	5	2	3	3	5	3	5	5
3	4	4	4	4	3	5	4	4	3	4	3	3	3	4	4
5	5	3	3	3	2	3	3	3	3	3	3	3	3	3	3
3	4	3	3	3	3	4	3	4	2	3	4	4	4	3	3
3	3	3	3	3	2	4	4	4	3	4	3	3	3	2	4
4	4	4	4	4	4	4	4	5	3	4	3	5	3	4	4
3	5	3	3	3	3	5	3	4	2	4	2	3	3	3	3
3	4	3	3	4	3	4	3	4	3	3	3	3	3	1	4
4	4	4	4	4	4	5	4	4	4	4	4	4	4	3	3
3	3	3	3	3	2	3	3	3	3	3	3	3	3	3	3
3	5	3	3	5	3	4	4	4	3	4	3	3	3	5	4
4	4	4	3	4	3	3	3	4	3	3	3	3	3	3	3
4	4	5	5	5	5	3	4	4	2	3	3	3	3	5	5
3	4	4	3	4	2	5	4	4	3	4	3	4	3	4	4
3	3	4	3	3	3	4	3	3	3	3	2	2	2	3	3
4	4	4	4	4	3	5	3	4	3	4	3	3	3	4	4
5	3	4	3	3	3	2	3	3	3	3	5	5	4	3	3
5	4	4	4	4	4	4	3	4	3	3	4	3	3	4	4
3	3	5	3	3	3	5	5	5	4	4	4	3	3	3	3
3	3	3	3	3	3	4	3	4	3	3	3	3	3	3	3
4	4	3	3	4	3	5	4	4	3	4	4	3	3	4	4
3	3	3	3	3	2	4	3	4	3	3	3	3	3	3	2
3	4	5	5	4	4	1	3	3	1	3	2	5	1	4	4
4	4	3	3	4	3	4	3	4	3	3	3	2	2	4	3
3	5	2	2	5	2	4	5	5	3	5	3	3	3	5	5
4	3	4	3	3	3	3	3	5	3	3	3	3	3	3	3
5	3	4	3	3	3	4	4	4	3	4	3	1	2	3	3
4	3	3	3	3	3	3	3	3	3	3	3	3	3	3	3
5	4	4	4	4	3	3	3	4	2	3	3	3	3	4	4
5	3	5	3	3	3	5	4	4	3	4	4	4	5	3	3
3	3	4	2	3	3	4	3	4	3	3	3	3	3	3	3
4	4	4	3	4	4	5	3	5	3	3	4	4	4	4	4
3	3	3	3	3	3	4	3	4	3	3	3	3	3	3	3
3	3	3	3	3	3	5	4	4	2	4	3	3	3	3	4
3	3	3	2	3	3	4	3	4	3	3	3	3	3	3	3
4	4	4	4	4	3	4	3	3	3	3	3	3	3	2	3
3	3	4	4	4	3	4	4	4	4	4	3	3	3	3	3
4	4	3	3	3	3	4	3	5	3	3	4	4	4	3	4
4	4	4	4	4	3	3	3	4	3	3	3	3	3	4	4
3	3	3	3	3	3	4	3	3	3	3	3	3	3	3	3
4	4	4	4	4	4	5	4	5	3	3	4	4	4	4	5
3	4	3	3	3	3	4	3	4	3	3	3	3	3	3	3
4	4	4	4	4	4	3	5	4	4	5	4	4	4	4	4
4	2	4	3	3	2	4	3	3	3	3	3	3	3	3	3
4	4	4	3	4	3	4	4	4	3	3	3	2	2	4	4
3	4	3	3	3	3	5	5	5	4	5	3	3	3	3	3
4	4	5	4	4	3	3	3	4	3	3	4	3	3	4	4
3	4	3	3	3	3	1	4	4	2	4	3	2	2	3	3
4	5	3	4	4	3	4	4	5	3	3	3	2	2	4	4
3	3	2	3	3	2	4	3	4	3	3	3	3	3	3	3
4	4	4	4	4	3	3	3	3	3	3	4	4	3	4	5
3	3	3	3	3	2	5	4	5	4	5	3	3	3	4	5
4	4	4	4	4	3	4	3	3	4	4	3	3	3	3	3
3	3	3	3	3	3	4	3	4	3	3	2	3	1	3	3
4	4	4	4	4	3	4	3	4	3	3	3	4	4	4	4
3	3	3	3	3	3	5	3	5	3	3	3	3	3	3	4
3	4	3	3	4	3	4	4	4	4	4	4	3	2	3	4
3	4	3	3	3	3	4	3	4	2	3	3	3	3	3	4
3	4	3	4	4	3	4	4	4	3	4	4	5	5	5	4
4	5	4	4	4	4	3	3	4	3	3	3	3	3	3	5
4	4	4	3	4	2	4	2	4	2	3	3	2	1	4	4
3	5	3	3	4	3	4	4	4	3	4	3	3	3	3	4
3	4	3	3	4	3	5	3	5	3	4	3	3	2	5	5
4	4	3	3	3	3	2	3	4	3	3	4	4	3	3	3
4	5	4	4	4	4	5	5	5	3	4	3	3	3	4	4
3	4	3	3	3	3	4	3	3	3	3	4	2	2	3	3
3	3	2	4	1	1	4	4	4	2	4	3	3	3	4	4
3	4	4	4	4	3	4	3	4	3	3	5	3	4	4	4
4	4	4	5	5	4	3	3	4	3	3	3	3	3	4	4
3	4	3	3	4	3	4	3	4	3	3	3	3	2	4	4
4	3	4	4	3	3	3	3	3	3	3	5	4	4	3	4
4	4	2	3	3	2	5	4	5	4	5	3	2	3	3	4
3	4	3	3	4	3	3	3	3	3	3	3	3	3	2	4
4	4	4	4	4	3	4	3	4	3	3	3	3	1	4	4
5	5	5	3	4	3	5	4	4	3	4	3	3	3	4	4
3	3	3	3	3	3	4	3	3	3	3	3	3	3	3	4
4	4	4	4	4	4	4	4	4	5	5	3	4	4	4	5
3	3	3	3	3	3	5	4	4	3	4	2	3	3	3	4
3	3	3	3	3	3	4	3	3	1	3	3	3	3	3	4
5	5	5	5	5	5	3	5	4	3	3	3	3	3	5	5
3	3	3	3	3	2	4	3	4	3	3	2	3	2	3	3
4	3	3	3	3	3	4	4	4	4	4	3	3	4	3	3
5	4	5	4	4	4	3	3	3	3	3	2	3	3	4	4
3	4	3	3	4	3	4	3	4	3	3	3	4	4	3	4
4	4	4	4	4	3	5	4	5	3	4	2	3	3	2	5
5	5	5	2	4	4	4	3	3	3	3	3	3	3	3	4
4	4	4	4	4	3	4	3	4	4	4	3	3	3	3	4
3	4	4	4	4	4	4	4	4	3	5	2	2	2	4	4
4	4	3	3	4	2	3	3	3	3	3	3	3	3	3	5
4	3	4	4	3	3	4	3	4	2	3	3	3	3	3	4
4	4	4	4	4	4	4	3	4	2	4	2	3	3	3	4
2	3	3	3	2	2	4	3	4	3	4	3	3	3	4	4
5	4	5	4	4	3	3	3	5	3	3	4	3	4	3	5
3	2	1	3	4	3	4	3	3	2	3	3	3	3	4	4
3	3	3	3	5	3	3	4	4	3	4	3	3	3	5	5
4	4	3	3	4	3	4	3	4	3	3	2	1	2	3	3
3	3	1	4	3	3	5	5	4	3	5	3	3	3	4	4
3	3	3	3	3	3	3	5	4	2	4	3	3	3	4	4
4	4	4	4	4	4	3	3	3	3	3	4	5	5	4	3
3	4	3	3	4	3	3	3	4	3	4	3	3	3	2	4
3	4	3	3	4	3	4	3	4	3	3	2	3	2	3	3
4	5	4	4	4	5	5	3	4	2	4	3	3	3	4	4
3	4	3	3	3	3	4	4	4	3	3	3	3	3	3	4
4	5	4	4	5	2	4	3	3	3	3	3	3	2	5	4
3	3	3	3	3	3	4	4	4	1	4	3	3	3	3	3
4	4	4	3	4	3	4	3	1	3	3	4	3	3	3	3
5	5	5	4	4	3	4	3	3	3	3	3	3	3	4	4
3	4	3	3	4	3	5	3	4	4	4	2	2	2	4	4
3	3	3	3	3	3	3	4	4	3	4	3	3	2	4	4
4	5	4	4	4	3	4	3	5	3	3	3	4	3	4	4
3	4	3	3	4	3	4	4	4	3	3	3	3	3	4	4
4	4	4	4	4	2	3	2	2	3	4	3	2	2	3	4
3	4	3	3	4	3	4	3	3	3	3	3	3	3	3	3
4	5	4	4	4	4	3	3	3	3	3	4	3	4	4	4
3	3	1	3	3	3	5	4	4	4	4	3	3	3	3	3
4	4	4	4	4	3	1	3	4	3	3	2	3	3	3	3
3	3	2	3	3	3	5	4	5	4	5	3	3	3	5	5
4	4	3	3	4	3	5	3	4	3	4	4	4	4	3	3
4	4	4	4	4	3	4	1	3	2	4	3	3	2	4	4
3	3	3	3	3	3	3	4	4	4	4	3	4	3	4	3
4	5	4	4	5	4	4	3	3	3	3	4	3	2	4	4
4	4	4	4	4	4	4	4	4	3	3	3	4	5	4	4
4	4	4	4	4	3	4	3	4	3	3	2	3	3	4	4
3	4	3	3	3	3	5	3	4	3	3	3	2	3	4	4
3	5	3	4	5	3	4	3	3	3	3	3	3	3	5	4
4	4	2	3	4	2	3	4	4	2	4	3	3	3	4	4
3	3	3	3	3	2	4	3	4	3	3	3	3	3	4	4
4	4	4	4	4	3	3	3	3	3	3	3	3	2	4	4
3	3	3	3	4	3	4	3	4	2	4	4	3	3	4	4
3	3	3	3	5	3	4	3	1	4	4	3	3	3	4	4
4	4	4	4	4	4	4	3	5	3	3	3	3	3	4	4
3	4	3	3	4	3	3	3	4	4	4	2	3	3	3	3
3	3	3	3	3	3	2	3	3	3	3	3	3	3	4	4
4	4	4	4	4	4	4	3	4	3	4	4	4	4	4	4
4	4	4	4	5	3	5	4	5	3	4	3	3	3	4	5
3	4	3	3	4	3	4	3	4	3	4	3	2	3	4	4
4	4	3	3	4	3	5	3	4	2	4	3	3	3	4	4
3	3	4	4	3	2	4	3	5	3	3	3	3	3	4	5
4	4	3	3	4	3	5	5	4	3	4	3	3	3	5	5
3	3	3	3	3	3	4	3	5	2	3	4	4	4	3	5
4	4	3	4	2	3	4	3	5	4	4	3	3	3	4	4
3	3	4	4	3	3	5	4	4	4	4	3	3	3	4	4
3	4	3	3	4	3	4	3	3	3	3	3	3	3	4	3
5	3	5	3	3	2	5	3	5	3	3	4	3	5	5	5
4	3	4	4	3	3	4	3	4	3	3	3	3	2	4	4
2	3	3	3	3	2	3	4	2	2	1	1	4	3	4	4
3	4	3	4	4	3	4	5	4	3	3	3	4	3	4	4
3	3	3	4	2	2	4	3	3	3	3	3	3	3	4	3
3	3	3	3	3	3	3	3	4	2	3	4	3	4	4	4
4	4	4	4	4	4	4	5	4	3	4	3	4	3	4	4
3	3	3	3	3	3	4	3	3	3	3	3	3	2	4	3
4	4	3	4	4	3	5	3	5	3	3	4	3	3	4	5
4	4	4	4	4	3	3	4	2	2	2	3	2	2	4	3
5	5	3	3	4	3	4	3	4	3	3	3	3	3	4	3
3	4	3	4	4	3	3	5	5	3	3	4	3	3	4	4
4	4	4	3	4	3	5	4	4	4	4	3	3	3	4	3
5	4	4	4	4	4	4	3	3	3	3	3	4	3	3	3
4	1	4	4	4	1	4	3	3	3	3	3	3	3	4	4
4	4	4	4	4	4	5	5	5	3	5	3	3	2	4	5
3	3	4	3	3	3	4	3	4	2	3	3	3	3	4	4
2	3	3	4	3	4	4	3	5	3	4	4	4	4	4	4
3	3	3	3	3	3	1	3	3	2	2	3	3	3	5	3
3	3	3	1	3	3	4	3	3	3	3	3	3	3	4	4
3	3	3	3	3	3	3	3	3	3	3	3	3	4	4	3
4	4	4	4	4	4	4	4	4	3	4	3	4	3	4	4
5	4	4	4	5	5	4	4	5	3	3	2	3	4	5	5
4	4	3	3	4	3	5	4	4	4	4	3	5	3	4	4
4	4	4	4	4	4	3	3	3	2	3	3	3	3	4	4
3	3	3	3	3	3	4	3	4	2	4	4	4	4	3	3
3	4	3	3	4	3	4	3	4	3	4	3	3	3	4	4
4	3	3	4	5	3	2	3	4	3	3	4	4	5	4	4
3	3	3	4	4	3	4	4	4	3	4	3	3	3	4	4
5	5	4	4	4	3	5	3	3	1	3	4	3	3	4	4
4	3	3	3	3	3	4	3	4	3	4	3	2	2	3	3
3	4	3	3	4	2	5	4	4	2	4	4	4	3	4	4
4	4	4	4	4	4	4	3	3	3	3	3	2	2	4	4
3	3	3	3	4	3	4	3	4	1	3	5	3	3	4	4
4	4	4	4	4	3	4	5	5	4	4	3	3	3	4	4
3	3	3	5	5	3	3	3	5	3	3	3	3	3	5	3
5	4	4	4	4	4	4	3	2	2	2	2	4	2	4	4
4	4	3	5	5	3	3	3	3	3	3	3	3	3	5	3
3	3	3	3	4	3	4	4	4	3	4	3	3	2	4	4
4	4	4	4	5	3	3	4	3	3	4	3	4	3	5	3
4	4	4	4	4	3	4	3	4	3	3	4	3	3	4	4
5	4	5	4	4	5	5	4	4	2	4	3	3	3	4	4
3	3	3	3	4	3	4	4	4	3	3	2	5	4	4	4

## Sheet: S4
C1	C2	C3	C4	C5	C6	C7	C8	C9	C10	C11	C12	C13	C14	C15	C16
65	60	56	58	63	57	60	53	59	55	60	52	63	62	60	55
64	62	55	57	61	60	63	55	52	58	63	50	62	63	58	50
59	55	60	60	59	60	66	56	55	52	57	48	58	60	55	56
60	60	64	62	58	58	64	58	60	60	56	55	60	58	62	55
60	60	55	60	62	55	66	51	58	58	54	56	58	55	58	60
63	65	60	55	65	57	64	52	56	57	58	58	65	53	60	52
58	55	65	50	58	60	65	50	57	54	59	52	52	58	52	60
65	60	55	60	62	61	68	55	54	55	61	51	58	63	58	55
66	62	65	50	60	62	58	53	54	61	62	52	57	65	59	50
68	65	55	60	65	66	63	57	47	58	56	49	56	58	61	53
70	70	65	62	66	60	63	54	53	59	54	48	61	56	60	50
65	50	55	60	60	59	66	58	60	50	57	47	62	60	52	55
60	55	58	57	63	56	68	53	61	53	58	45	63	58	62	62
55	60	52	56	59	60	60	53	60	52	56	42	64	62	61	58
61	65	65	55	60	61	63	55	58	55	55	43	65	63	54	56
50	60	60	60	59	58	62	54	59	50	60	53	62	60	57	53
55	61	60	62	56	55	65	50	58	60	60	45	67	59	59	50
62	55	55	63	60	64	65	50	57	61	62	60	62	58	60	52
65	60	58	55	59	55	60	55	59	62	59	47	65	60	62	50
68	65	60	57	60	58	62	60	59	58	60	46	60	62	60	55
60	55	55	58	64	61	60	53	54	57	58	48	58	60	61	55
58	50	52	55	62	59	64	55	55	52	56	43	61	60	55	60
53	60	54	53	58	55	63	56	56	50	55	45	58	67	62	55
55	60	55	60	63	60	62	55	55	55	63	49	62	58	54	50
72	70	60	65	65	57	67	54	56	55	56	51	60	57	59	53
60	59	55	60	63	63	64	55	55	54	60	50	65	55	60	59
65	66	60	58	58	60	62	53	57	55	61	52	64	56	57	54
65	59	58	60	60	58	65	55	53	53	62	56	56	57	56	60
68	65	60	63	62	55	64	52	53	50	62	54	65	58	61	54
55	60	58	65	61	53	63	47	54	55	61	57	66	55	60	56
59	68	60	70	60	58	70	50	59	57	54	58	65	61	60	55
60	55	50	65	56	55	64	53	61	58	62	46	64	60	60	58
68	50	55	60	61	56	60	52	60	56	57	48	65	65	59	52
65	63	58	65	62	60	58	56	60	59	57	51	60	63	61	50
62	65	55	58	60	62	63	53	56	52	59	50	62	64	59	50
66	60	60	67	57	63	67	50	54	53	59	56	65	65	54	56
65	60	60	56	55	64	69	53	53	54	54	54	58	62	58	58
65	65	61	62	56	62	70	52	52	57	61	53	60	60	52	52
61	62	60	60	57	63	57	55	53	58	60	58	57	59	53	48
55	50	53	58	62	61	62	53	54	56	52	61	58	58	59	50
60	65	60	55	63	60	65	52	52	57	60	43	56	59	54	56
60	63	60	69	61	58	60	48	56	56	57	46	55	60	50	53
62	60	58	57	65	60	64	59	57	52	59	45	66	62	50	57
64	60	53	60	58	56	69	55	58	51	58	53	61	57	57	52
66	62	55	60	66	55	67	57	57	56	61	52	65	58	58	50
68	65	59	63	56	58	64	56	58	61	65	45	64	58	55	51
62	66	65	58	62	62	66	54	59	60	63	56	68	65	61	50
70	65	58	59	61	63	68	55	56	60	60	57	65	64	61	53
60	60	55	63	60	60	66	58	54	56	58	48	64	62	58	54
55	56	52	60	60	55	64	56	55	54	59	47	58	57	60	52
50	50	60	58	60	58	69	52	55	53	54	45	68	59	54	59
55	55	65	55	56	57	63	59	56	53	59	50	65	59	60	56
60	60	55	67	58	60	70	60	57	57	64	51	66	58	57	50
58	60	56	65	63	55	65	62	58	58	61	52	55	62	60	50
59	65	62	60	60	54	64	58	61	57	57	47	60	63	58	55
60	65	57	58	58	57	55	55	60	58	59	50	62	65	60	59
64	65	55	63	62	55	62	50	61	57	65	52	57	63	60	58
62	60	50	65	64	53	70	60	59	56	62	58	60	60	55	59
58	65	60	50	60	60	67	56	57	61	65	51	65	60	60	53
56	66	65	62	54	62	63	50	58	54	60	56	65	58	61	52
60	68	66	55	62	65	62	58	59	58	62	52	68	57	58	50
60	65	60	57	65	60	60	55	55	57	57	53	58	65	60	50
65	65	62	54	60	58	64	50	54	59	58	52	65	63	68	52
63	60	58	65	68	63	55	52	55	54	56	50	62	63	62	61
65	56	55	60	64	66	58	60	55	53	60	50	63	64	66	58
60	61	57	60	55	62	70	53	56	56	54	48	60	65	58	52
62	50	55	50	58	60	63	50	57	53	67	47	60	66	55	53
55	55	60	62	62	64	55	52	58	54	70	50	65	67	62	56
57	62	60	55	56	54	63	50	53	59	55	54	62	66	58	58
58	65	62	52	65	57	60	55	50	59	62	48	65	64	56	56
62	68	60	53	62	63	62	56	55	58	61	50	64	58	55	52
57	60	53	60	65	63	63	55	57	55	57	52	65	57	62	55
59	58	55	63	60	60	64	50	59	59	58	51	58	59	60	50
60	53	60	66	52	59	60	52	58	60	56	50	60	56	55	54
62	55	54	61	62	55	66	50	55	60	55	47	58	61	57	55
63	60	60	58	50	57	62	58	60	61	62	46	62	58	55	52
60	60	65	55	59	63	63	55	60	61	58	45	58	63	58	54
62	65	60	60	60	59	65	50	57	56	57	56	60	63	62	55
65	65	60	64	55	60	62	53	54	60	55	58	60	59	58	50
55	68	58	66	58	62	58	57	55	58	56	59	61	58	55	57
58	55	65	60	61	68	64	55	56	59	55	57	60	59	60	52
60	59	62	63	62	55	68	53	54	54	63	53	65	57	62	58
58	60	55	59	58	62	55	50	58	55	60	52	63	60	60	53
57	64	60	62	55	63	63	56	59	55	56	61	65	64	59	55
55	65	62	60	60	60	54	60	55	53	55	54	58	65	58	50
57	62	60	57	62	63	62	55	53	52	56	56	60	65	52	60
60	66	65	60	62	58	67	58	52	53	58	48	65	66	60	52
61	65	60	61	58	59	60	60	54	51	53	48	63	55	55	55
58	58	55	60	66	56	64	54	50	51	55	49	66	55	60	54
59	59	60	62	61	67	60	60	57	50	55	47	58	58	52	58
60	60	63	60	64	60	63	55	56	56	53	51	65	60	60	53
70	65	60	59	52	55	66	60	59	57	57	50	62	60	60	55
60	60	55	50	58	61	64	56	59	58	58	50	62	65	66	50
63	63	60	64	60	60	65	52	60	60	62	52	65	63	62	52
65	65	62	66	55	57	63	57	61	58	60	53	57	64	59	55
62	62	60	60	60	59	60	54	58	57	56	51	58	65	53	60
58	58	50	55	62	65	61	58	57	58	55	48	58	68	59	52
55	55	45	52	56	60	62	54	59	54	60	49	60	58	55	54
58	58	55	58	63	55	60	60	54	53	60	52	62	63	60	58
60	60	66	64	61	57	64	56	53	60	57	51	60	60	57	45
62	62	60	63	56	62	66	60	55	58	55	50	60	62	65	55
65	61	60	55	62	60	60	50	52	59	58	48	57	65	60	53
64	60	62	57	53	56	59	55	53	58	59	45	60	55	56	52
60	58	58	56	66	61	60	57	57	56	60	47	65	60	57	56
58	55	60	55	55	60	66	53	56	58	61	46	62	60	60	55
60	65	58	57	60	58	62	56	59	59	56	48	60	55	58	50
58	60	60	62	63	63	63	52	52	54	59	45	62	58	60	50
65	62	58	56	67	62	65	47	54	53	55	55	65	63	56	55
58	56	60	61	64	58	62	55	59	55	62	53	63	65	58	50
70	66	58	60	65	60	60	62	57	55	64	57	60	65	60	56
60	62	60	65	59	63	62	57	58	58	60	58	61	60	62	52
65	61	62	55	60	57	58	60	56	57	58	45	65	60	65	58
68	60	55	60	62	60	60	53	61	52	60	48	58	60	60	55
65	62	58	58	63	62	61	56	60	60	62	47	60	62	60	60
55	60	60	55	53	59	57	58	54	56	57	50	65	60	58	52
60	56	58	60	62	60	62	55	53	52	60	53	62	58	60	55
60	55	60	65	60	58	63	60	58	59	65	54	65	55	62	50

## Sheet: BWM
B	1	2	7	5		3	5	1	3	2	7		5	4	7	1	5		1	3	5		1	4
W	4	3	1	3		6	5	7	7	4	1		3	4	1	7	3		5	3	1		4	1
B	1	2	7	5		2	4	1	5	3	7		1	7	3	5	5		1	2	5		1	5
W	7	6	1	4		6	4	7	3	5	1		7	1	5	3	3		5	4	1		5	1
B	1	3	5	5		2	3	1	3	5	2		1	5	3	7	6		5	5	1		1	6
W	7	6	1	3		4	3	5	3	1	4		7	3	5	1	2		2	1	5		5	1
B	1	3	4	3		3	4	3	2	9	1		5	1	9	6	5		6	1	4		1	5
W	5	4	1	3		7	6	7	8	1	9		5	9	1	4	5		1	6	2		6	1
B	1	2	5	6		5	3	2	1	7	6		3	1	4	7	5		1	2	7		1	6
W	5	5	3	1		3	6	7	7	1	2		5	7	4	1	3		7	6	1		5	1
B	2	1	4	6		2	1	3	5	7	4		5	6	1	8	4		5	4	1		4	1
W	4	6	3	1		7	9	6	4	1	5		4	3	8	1	5		1	2	5		1	4
B	2	5	2	1		1	5	5	3	7	6		4	3	7	1	5		2	1	3		5	1
W	4	1	4	5		7	5	5	4	1	3		4	5	1	7	3		2	3	1		1	5
B	2	1	4	7		1	3	2	4	5	7		3	5	8	3	1		5	1	3		5	1
W	6	7	4	1		7	5	6	4	3	1		6	4	1	6	8		1	5	3		1	5
B	4	6	1	3		3	7	4	1	5	3		3	4	2	2	1		4	1	5		5	1
W	3	1	6	4		5	1	4	7	3	5		5	4	6	1	7		2	5	1		1	6
B	3	1	7	4		8	3	5	3	6	1		4	7	3	4	1		1	7	3		7	1
W	4	7	2	1		1	6	4	6	3	8		4	1	5	4	7		7	1	5		1	7
